# Supplementary material for: Excellent Intra and Inter-Observer Reproducibility of Wrist Circumference Measurements in Obese Children and Adolescents
Source: PLoS One. 2016 Jun 13;11(6):e0156646. doi: 10.1371/journal.pone.0156646 (PMC4905645; doi:10.1371/journal.pone.0156646)
Supplement: S1 Database — (XLS) [file pone.0156646.s001.xls]

## Sheet: Foglio1
Wrist circumference (first operator, first measurement) (cm)	Wrist circumference (first operator, second measurement) (cm)	Wrist circumference (second operator, first measurement) (cm)	Wrist circumference (second operator, second measurement) (cm)	Gender	Age (years)	BMI-z score	Waist ciurcumference (cm)	Systolic Blood Pressure (mmHg)	Diastolic Blood Pressure (mmHg)	Total cholesterol (mg/dL)	HDL-cholesterol (mg/dL)	LDL-cholesterol (mg/dL)	Tryglicerides (mg/dL)	Fasting insulin (µU/mL)	Fasting glucose (mg/dL)	HOMA-IR
16.3	16.2	16.3	16.2	F	12	2.91	82	90	50	147	48	87	59	11.4	85	2.39259
15.3	15	15.2	15	M	8	2.05	89	110	60	181	52	118	56	5.8	85	1.21728
14	14.2	14.1	14	M	5.1	3.03	77	106	55	159	64	88	37	2.3	74	0.420247
15.2	15.3	15.8	15.5	M	8.5	2.32	86.4	100	65	124	63	46	72	3.1	67	0.51284
14.5	14	13.9	14.2	F	7.08	2.11	69.5	111	54	134	65	63	33	5.3	86	1.12543
14.5	14.4	14.9	15	M	4	5.45	75	118	89	149	55	86	36	5.5	85	1.15432
16.8	17.3	16.7	17	M	12	2.13	89	132	67	142	43	80	94	6.8	79	1.32642
14.7	15	14.7	14.5	F	9	2.23	83	111	61	130	46	70	65	6.6	81	1.32
16.2	16.6	16.2	16.3	M	9.01	2.52	90.5	118	77	215	47	140	137	14.8	83	3.03309
16.7	16.9	16.6	16.7	F	13	2.33	111.5	112	64	205	35	139	158	23	85
14.4	14.5	14.3	14.3	F	4.02	3.08	73	90	55	189	65	114	50	11.5	81	2.3
15.8	15.8	15.7	15.4	M	7.11	2.34	71	112	65	152	53	79	100	13.2	85	2.77037
18	17.8	17.9	17.7	M	10	2.39	101.5	110	70	204	55	134	92	36	80.014	7.11236
16.2	16.5	16.5	16.3	M	12	2.19	89.5	127	70	122	59	54	44	10.8	83	2.21333
15.4	15.3	15	15.2	M	7	2.14	73.5	110	60	189	45	127	82	5.5	83.651	1.136
15.5	15.6	15.8	15.4	F	12	2.08	87	118	68	187	42	122	116	14.4	81	2.88
16.2	16	16.1	15.8	F	6.5	2.43	86	117	55	168	50	107	53	9.2	86	1.95358
16.8	16.4	17	17	M	8.11	2.19	85	112	67	183	59	102	113	16.6	86	3.52494
15.7	15.4	15.5	16	F	7	2.32	76	85	60	198	37	127	169	20.5	80.014	4.05009
17	16.5	16.9	16.6	F	9.1	2.27	79	113	66	141	34	88	98	12.1	83	2.47975
14	14	14.2	13.9	M	7.06	2.12	75	100	60	229	110	106	66	7.2	77	1.36889
16.4	16.6	16.3	16.4	M	10.11	2.14	80	97	58	103	45	51	35	5.2	83	1.06568
16.8	16.7	17	17.2	F	13.5	2.43	84	120	75	134	60	61	67	15.1	81	3.02
13.6	13.8	13.5	14	F	3.11	2.37	70	106	63	207	50	139	84	12.5	90	2.77778
14.5	14.6	14	14.2	F	6.02	2.16	80	111	60	172	48	112	56	12.2	83	2.50025
16.6	16.4	16.3	17	M	10.5	2.34	87	110	80	106	56	22	127	10.2	78.1955	1.96937
14	14.2	14.6	14.5	F	8.5	2.24	91	110	70	163	48	105	49	5.7	77	1.0837
16.8	16.7	16.7	16.5	F	7	2.81	73	125	70	186	34	124	140	42.3	83.651	8.73688
17.2	17.1	17	16.9	M	10	2.18	79	123	69	149	55	83	50	15.9	92	3.61185
15.9	16.3	16.1	16.3	M	9.5	2.45	87	107	51	166	48	106	59	3.6	79	0.702222
13.8	13.9	14.2	14.4	F	6.5	1.99	79	100	60	187	86	92	45	7	85	1.46914
15.6	15.7	15.5	15.6	F	9.4	2.32	89	120	69	206	48	131	133	16.2	85	3.4
16.8	16.6	16.7	16.5	F	11.05	2.23	81	115	65	176	59	99	89	9.6	83	1.96741
16	15.8	15.7	15.7	F	9.5	2.54	85	120	59	132	35	79	88	10	83	2.04938
16.3	16.6	16.5	16.6	F	8	2.69	83.5	120	80	129	41	69	92	20.3	76.377	3.82828
15	15.3	14.9	15.2	F	8.01	2.33	85	110	72	163	50	101	58	8.3	83	1.70099
18.2	18	18.5	17.8	M	12.5	2.55	90	130	90	118	36	69	61	20.8	90	4.62222
14.4	14.5	14.2	14.4	F	9	2.43	84	124	77	152	47	94	52	10.5	81	2.1
16.5	16.1	16.4	16.2	F	11	2.09	88	105	70	150	45	90	76	9.3	74	1.69926
17	16.7	16.8	16.5	M	8	2.45	93	100	58	193	67	111	71	18.1	83.651	3.73848
15.2	15.4	15	15.2	F	6.09	2.37	82	113	68	173	53	112	42	7.5	90	1.66667
17.6	17.7	18	17.9	F	13.09	2.51	91	111	71	169	43	107	98	22	85	4.61728
15.9	15.6	15.5	16	M	8.5	2.34	87	110	65	139	42	88	46	7.1	81	1.42
16.2	16.4	15.5	15.8	M	8.06	2.37	92	108	58	106	54	36	78	7.9	95	1.85309
16.5	16.8	17.3	17.2	F	13.5	2.43	98	110	60	97	60	33	20	25.3	81.8325	5.11201
18.2	18.5	18.1	18.3	M	11.04	2.06	96.5	119	65	167	56	100	55	10.7	79	2.08716
14.7	14.6	14.2	14	F	5	2.78	77	110	70	105	44	52	44	7.9	70	1.36543
15.2	15.2	15.2	15.6	F	8	2.22	80	115	75	102	39	53	48	18.5	81.8325	3.73803
18.5	18.5	18.2	18	M	13.5	2.68	97	125	75	168	50	100	91	15.2	76.377	2.86649
17.2	17.5	16.6	16.8	M	16	2.09	88	125	80	112	51	49	61	7.8	83	1.59852
16	16.2	16.1	16	F	9.01	2.45	93	108	64	261	70	169	108	10.1	79	1.97012
16.9	17.3	17.9	17.8	F	9	2.39	95	120	60	136	65	63	37	5.2	70	0.898765
17.7	18	17.6	17.9	M	15.11	1.99	104	116	64	156	34	97	126	17.1	95	4.01111
15.4	15.7	15.3	15.6	F	9	2.29	98	115	59	179	104	33	210	17.6	88	3.8242
17.8	17.6	17.5	17.4	M	12.5	2.56	94	120	58	130	37	74	96	27.3	99	6.67333
16.6	16.5	16.4	16.3	F	11.01	1.99	89	121	70	150	43	92	76	21.5	90	4.77778
16.4	16.4	16.5	16.4	M	6.02	3.29	89.2	121	87	142	37	93	60	19.4	92	4.40691
13.4	14.3	13.2	14	M	4.09	2.23	75.5	117	71	188	69	111	50	7.1	86	1.50765
17	16.9	16.9	16.8	M	11.03	2.11	92	120	66	178	83	85	48	10.9	85	2.28765
15.7	15.7	15.5	15.6	F	14	2.05	78	128	64	126	43	67	77	12.4	79	2.41877
15.5	15.3	15.3	15.1	M	11.02	2.08	82.5	108	51	110	57	43	48	5.3	85	1.11235
18.8	19	18.6	18.7	M	16	2.14	80	130	75	253	47	160	226	24.4	87.288	5.25883
12.8	13	12.7	12.5	F	7.08	2.12	68	103	50	187	76	98	63	8.8	67	1.4558
15.7	15.9	16	16	M	10.08	2.02	85	110	65	112	57	49	28	5.9	83	1.20914
15.1	14.8	15.9	15.7	F	11	1.99	91	125	75	170	52	95	118	13.9	94	3.22617
15.3	15.6	15.8	15.9	F	8	2.09	81	110	65	142	54	66	111	10.8	72.74	1.93973
16.4	16.3	16.1	16.2	M	12.07	2.03	86	101	59	150	36	73	204	10.4	94	2.41383
18.4	18.2	18.2	18.1	M	13	2.48	99	101	54	177	59	107	58	21.2	83	4.34469
15	15.1	14.8	14.9	F	9.07	2.16	85	119	69	155	53	78	120	16	88	3.47654
14.6	14.7	14.5	14.4	F	9	2.66	87	105	60	85	36	42	32	8.6	81	1.72
17.5	17.5	17.2	17.5	F	10.8	2.62	98.5	135	65	149	59	80	48	16.2	83	3.32
15.2	15.4	15.1	15.3	F	6.1	2.79	74	100	65	194	49	133	62	9.5	85	1.99383
14.8	14.8	14.6	14.7	F	8.09	2.49	77	93	57	172	54	101	83	15.6	90	3.46667
19.4	19.2	19.3	19.2	M	14	2.77	90	100	60	190	35	100	273	35.3	83.651	7.29106
14.3	14.5	14.5	14.4	F	9	2.93	86	110	55	176	51	115	46	5.6	83	1.14765
19	18.8	18.5	18.7	M	12	2.17	91	112	56	156	42	86	136	7	83	1.43457
19	18.9	18.9	18.9	M	15.06	2.36	107	135	71	170	37	120	63	24	92	5.45185
16.7	16.8	16.6	16.8	M	12	2.65	87	116	66	186	31	126	142	71.8	97	17.1965
15	14.8	14.8	14.8	M	9.05	2.29	77	100	60	179	66	93	94	7.8	85	1.63704
16.5	16.6	16.3	16.5	M	8.05	2.42	87	117	70	171	47	100	115	11	83	2.25432
16.1	16	16.2	16.4	M	8.05	2.54	86	116	65	137	46	77	72	17.5	81	3.5
15.3	15.5	15.4	15.5	F	8	2.05	83	115	70	181	58	106	81	8.6	85	1.80494
14.5	14.5	15	14.8	F	9.02	2.11	67	90	65	152	67	78	36	10.9	79	2.12617
17.8	17.2	16.9	17	M	11.5	2.06	89	104	57	207	47	137	116	12.4	86	2.63309
16.3	16.4	16.1	17	M	11.11	2.03	88	104	63	90	52	30	40	12.7	85	2.66543
15	15.2	14.9	15	M	9	2.65	81	110	70	164	52	102	50	14.7	81	2.94
17.7	17.5	17.4	17.2	M	13.01	2.54	94	111	64	134	65	63	27	9.9	85	2.07778
17.7	17.5	17.4	17.3	M	10.1	2.33	82.7	120	62	113	43	59	51	9.9	85	2.07778
14.8	14.4	14.7	14.4	M	8	2.32	75	100	54	168	53	104	52	4.5	83	0.922222
16	15.8	15.9	15.6	M	7.06	2.56	76	100	64	203	77	116	50	9.2	79	1.79457
17.7	17.8	17.5	17.5	F	16	1.99	98	140	71	144	51	83	50	12.3	79	2.39926
15.9	15.8	16.1	16.2	F	8.05	2.15	71.6	110	70	157	51	44	60	2.7	76	0.506667
15.9	15.8	16.1	16.2	M	11.01	2.12	80	119	71	110	30	66	69	12.7	79	2.47728
17.4	17.5	17.2	17.3	F	11.06	2.04	93	113	66	163	48	104	53	14.3	85	3.00123
17	17	17.5	17.4	F	12	2.09	88.9	136	73	98	35	51	56	22	81	4.4
17.4	17.5	17.3	17.4	M	15.04	2.38	101	126	66	174	41	117	76	12.7	86	2.69679
17.4	17.5	17.3	17.4	M	10	2.65	81	100	46	159	44	96	96	14.6	74	2.66765
16.7	16.8	16.5	16.9	M	9.5	2.22	89	108	51	149	51	88	49	7.3	83	1.49605
15	15.3	15.6	15.4	F	8	2.49	87.5	100	60	149	47	89	66	15.8	76.377	2.97965
15.4	15.5	15.3	15.4	M	12.5	2.56	86	130	70	129	42	78	42	14.8	103.654	3.78787
14.5	15	14.8	15.2	M	12.11	2.66	78	106	46	137	44	73	96	7.9	81	1.58
17.5	17.3	17.3	17.1	M	14	2.17	98	117	80	133	45	69	95	21.1	80.014	4.16863
